# Supplementary material for: In Vitro Assessment of Fluconazole and Cyclosporine A Antifungal Activities: A Promising Drug Combination Against Different Candida Species
Source: J Fungi (Basel). 2025 Feb 10;11(2):133. doi: 10.3390/jof11020133 (PMC11856077; doi:10.3390/jof11020133)
Supplement: Supplementary file 1 [file jof-11-00133-s001.zip]

Archive with 1 entries (1 files):
- jof-3434486-supplementary.pdf
